# Supplementary material for: Endolysosome Iron Chelation Inhibits HIV-1 Protein-Induced Endolysosome De-Acidification-Induced Increases in Mitochondrial Fragmentation, Mitophagy, and Cell Death
Source: Cells. 2022 May 31;11(11):1811. doi: 10.3390/cells11111811 (PMC9180803; doi:10.3390/cells11111811)
Supplement: Supplementary file 1 [file cells-11-01811-s001.zip]

Archive with 1 entries (1 files):
- cells-1722345-supplementary.pdf
